# Supplementary material for: Assessment of Bacteriophage Pharmacokinetic Parameters After Intra-Articular Delivery in a Rat Prosthetic Joint Infection Model
Source: Viruses. 2024 Nov 20;16(11):1800. doi: 10.3390/v16111800 (PMC11598970; doi:10.3390/v16111800)
Supplement: Supplementary file 1 [file viruses-16-01800-s001.zip]

Archive with 5 entries (5 files):
- S4 Clinical Characteristics of Study Rats 5 Days Postoperatively.docx
- S5 Assessment of Bacteria Isolated from Periarticular Tissues.docx
- S1 Animal Care and Surgical Procedures.docx
- S2 ARRIVE Checklist.pdf
- S3 Additional ARRIVE Checklist Details.docx
